# Supplementary material for: Sexual experience and HIV-related knowledge among Belgian university students: a questionnaire study
Source: BMC Res Notes. 2014 May 15;7:299. doi: 10.1186/1756-0500-7-299 (PMC4026820; doi:10.1186/1756-0500-7-299)
Supplement: Additional file 1 — This table shows all statements of the questionnaire (including source) and the number and % of students who answered correctly, incorrectly or ‘I don’t know’. [file 1756-0500-7-299-S1.csv]

	Correct		Incorrect		I don't know
General	n	%	n	%	n	%
HIV and AIDS are the same thing	431/449	96.0	15/449	3.3	3/449	0.7
There is a cure for AIDS	417/450	92.7	15/450	3.3	18/450	4.0
AIDS is cause of HIV	366/446	75.3	42/446	9.4	38/446	8.5
A person with HIV can look and feel healthy	437/449	97.3	2/449	0.4	10/449	2.2
People who have been infected with HIV quickly show serious signs of being infected	360/448	80.4	31/448	6.9	57/448	12.7
A person can be infected with HIV for 5 years without getting AIDS	394/449	87.8	3/449	0.7	52/449	11.6
Women are always tested for HIV during their pap smears	103/448	23.0	53/448	11.8	292/448	65.2
You can usually tell if someone has HIV by looking at them	439/447	98.2	2/447	0.4	6/447	1.3
Taking a test for HIV 1 week after having sex will tell a person if she of he has HIV	179/446	40.1	51/446	11.4	216/446	48.4
If a persons tests positive for HIV, then the test site will have to tell all of his or her partners	204/448	45.6	91/448	20.3	153/448	34.2
A positive HIV blood test means that the person is infected for life *	366/448	81.7	32/448	7.1	50/448	11.1
HIV can cause death*	252/448	56.2	157/448	35.0	39/448	8.7
Prevention
Pulling out the penis before a man climaxes keeps a woman from getting HIV during sex	407/450	90.4	8/450	1.8	35/450	7.7
Showering, or washing one’s genitals after sex keeps a person from getting HIV	419/449	93.3	1/449	0.2	29/449	6.5
Eating healthy foods can keep a person from getting HIV	392/449	87.3	3/449	0.7	54/449	12.0
Using a latex condom or rubber can lower a person’s chance of getting HIV	444/449	98.9	2/449	0.4	3/449	0.7
There is a vaccine that can stop adults from getting HIV	368/449	82.0	4/449	0.9	77/449	17.1
There is a female condom that can help decrease a woman’s chance of getting HIV	265/447	59.3	46/447	10.3	136/447	30.4
A person will not get HIV if she or he is taking antibiotics	349/447	78.1	1/447	0.2	97/447	21.7
Using vaseline or baby oil with condoms lowers the chance of getting HIV	367/449	81.7	2/449	4.4	81/449	18.0
Washing drug-use equipment with cold water kills HIV	440/449	98.0	1/449	0.2	8/449	1.8
Douching after sex will keep a woman from getting HIV	419/449	93.3	0/449	0.0	30/449	6.7
Taking vitamins keeps a person from getting HIV	403/447	90.2	3/447	6.7	41/447	9.2
Condoms make intercourse completely safe **	327/448	73.0	90/448	20.1	31/448	6.9
Transmission
A person can get HIV from a toilet seat	373/449	83.1	16/449	3.6	60/449	13.4
Coughing and sneezing do not spread HIV	389/450	86.4	26/450	5.8	35/450	7.8
HIV can be spread by mosquitoes	162/444	36.5	168/444	37.8	114/444	25.7
A person can get HIV by sharing a glass of water with someone who has HIV	389/446	87.2	22/446	4.9	35/446	7.8
It is possible to get HIV when a person gets a tattoo	327/449	72.8	40/449	8.9	82/449	18.3
A pregnant woman with HIV can give the virus to her unborn baby	401/450	89.1	9/450	2.0	40/450	8.9
A woman can get HIV if she has anal sex with a man	339/447	75.8	18/447	4.0	90/447	20.1
All pregnant women infected with HIV will have babies born with AIDS	249/450	55.3	95/450	21.1	106/450	23.6
A person cannot get HIV by having oral sex, mouth-to-penis, with a man who has HIV	270/445	60.7	63/445	14.2	112/445	25.2
A person can get HIV even is she or he has sex with another person only one time	443/449	98.7	4/449	0.9	2/449	0.4
People are likely to get HIV by deep kissing, putting their tongue in their partner’s mouth, if their partner has HIV	334/449	74.4	53/449	11.8	62/449	13.8
A woman cannot get HIV if she has sex during her period	399/449	88.9	7/449	1.6	43/449	9.6
Having sex with more than one partner can increase a person’s chance of being infected with HIV	408/447	91.3	25/447	5.6	14/447	3.1
A person can get HIV by sitting in a hot tub or a swimming pool with a person who has HIV	381/447	85.2	10/447	2.2	56/447	12.5
A person can get HIV if having oral sex, mouth on vagina, with a woman	203/446	45.5	84/446	18.8	159/446	35.7
A woman can get HIV if she has vaginal sex with a man who has HIV	435/449	96.9	2/449	0.4	12/449	2.7
Intravenous drug users are at risk for AIDS when they share needles **	440/449	97.8	1/449	0.2	8/449	1.8
Intravenous drug users become exposed to the AIDS virus because the virus is often contained in heroin, amphetamines and the injected drugs **	293/449	65.3	54/449	12.0	102/449	22.7
Donating blood carries no AIDS risk for the donor **	208/448	46.4	170/448	37.9	70/448	15.6
The HIV virus can be transmitted by: ***	337/441	76.4	67/441	15.2	37/441	8.4
Saliva
Sperm	402/446	90.1	25/446	5.6	19/446	4.3
Vaginal	341/445	76.6	34/445	7.6	70/445	15.7
Sweat	408/441	92.5	2/441	0.5	31/441	7.0
Urine	311/439	70.8	30/439	6.8	98/439	22.3
Blood	443/446	99.3	1/446	0.2	2/446	0.4
Tears	405/438	92.5	4/438	0.9	29/438	6.6
Mother milk	127/442	28.7	128/442	29.0	187/442	42.3
Treatment
ART prevents mother-to-child HIV transmission *	48/448	10.7	32/448	7.1	368/448	82.1
HIV can be prevented by ART after rape	29/448	6.5	155/448	34.6	264/448	58.9
HIV can be controlled by ART	206/446	46.2	16/446	3.6	224/446	50.2
HIV can be cured by ART	269/447	60.2	7/447	1.6	171/447	38.3
Taking ART prevents disease progression	234/447	52.3	11/447	2.5	202/447	45.2
Antiretroviral medicine can cause side effects	181/448	40.4	2/448	0.4	265/448	59.2
Missing doses of ART leads to disease progression	123/448	27.5	7/448	1.6	318/448	71.0
Missing doses of ART increases the risk of transmitting the virus	31/448	6.9	97/448	21.7	320/448	71.4
